# Supplementary material for: Development of a High-Throughput Indirect Competitive Chemiluminescence Enzyme-Linked Immunoassay for the Rapid Detection of Bongkrekic Acid in Tremella Fungus and Rice Noodles
Source: Foods. 2026 May 15;15(10):1749. doi: 10.3390/foods15101749 (PMC13205949; doi:10.3390/foods15101749)
Supplement: Supplementary file 1 [file foods-15-01749-s001.zip]

Archive with 11 entries (11 files):
- Figure S1. Bland-Altman analysis between ic-CLEIA and UPLC-MSMS.pdf
- Table S1. Titres of polyclonal antiserum against bongkrekic acid.xlsx
- Table S10. Bland‐Altman analysis between ic-CLEIA and UPLC-MSMS.xlsx
- Table S2. Determination of sensitivity of polyclonal antiserum against bongkrekic acid.xlsx
- Table S3. The indirect ELISA titre of  monoclonal antibodies against bongkrekic acid.xlsx
- Table S4. Inhibitive titres and inhibition curves of monoclonal antibodies against bongkrekic acid.xlsx
- Table S5. Optimization of the working concentration of coating antigen.xlsx
- Table S6. Optimization of the working concentration of monoclonal antibody.xlsx
- Table S7. Optimization of four single-factor working conditions of ic-CLEIA.xlsx
- Table S8. Recovery of the indirect competitive CLEIA for bongkrekic acid spiked in food samples.xlsx
- Table S9. Comparison of the indirect competitive CLEIA with HPLC of bongkrekic acid residues in food samples.xlsx
