# Supplementary material for: Development of a High-Throughput Indirect Competitive Chemiluminescence Enzyme-Linked Immunoassay for the Rapid Detection of Bongkrekic Acid in Tremella Fungus and Rice Noodles
Source: Foods. 2026 May 15;15(10):1749. doi: 10.3390/foods15101749 (PMC13205949; doi:10.3390/foods15101749)
Supplement: Supplementary file 1 [file foods-15-01749-s001.zip › Table S1. Titres of polyclonal antiserum against bongkrekic acid.xlsx]

## Sheet: Sheet1
		Table S1. titres of polyclonal antiserum against bongkrekic acid
Number of immunized mice	Anti-BKA pAbs serial dilution multiples									negative control	blank control
	200	400	800	1600	3200	6400	12800	25600	51200
1	2.514	2.153	1.496	0.997	0.556	0.292	0.214	0.142	0.098	0.074	0.059
2	2.938	2.557	1.840	1.271	0.840	0.576	0.311	0.204	0.136	0.080	0.067
3	2.736	2.418	1.734	1.186	0.772	0.493	0.265	0.193	0.115	0.077	0.061
