# Supplementary material for: Development of a High-Throughput Indirect Competitive Chemiluminescence Enzyme-Linked Immunoassay for the Rapid Detection of Bongkrekic Acid in Tremella Fungus and Rice Noodles
Source: Foods. 2026 May 15;15(10):1749. doi: 10.3390/foods15101749 (PMC13205949; doi:10.3390/foods15101749)
Supplement: Supplementary file 1 [file foods-15-01749-s001.zip › Table S10. Bland‐Altman analysis between ic-CLEIA and UPLC-MSMS.xlsx]

## Sheet: Sheet1
Table S10 Bland-Altman analysis between ic-CLEIA and UPLC-MS/MS
Mean concentration (pg/mL)	Difference （UPLC-MS/MS-CLEIA, pg/mL）
566.85	2.99
1142.54	11.21
2306.49	31.45
4666.77	101.46
9375.51	197.67
