# Supplementary material for: Development of a High-Throughput Indirect Competitive Chemiluminescence Enzyme-Linked Immunoassay for the Rapid Detection of Bongkrekic Acid in Tremella Fungus and Rice Noodles
Source: Foods. 2026 May 15;15(10):1749. doi: 10.3390/foods15101749 (PMC13205949; doi:10.3390/foods15101749)
Supplement: Supplementary file 1 [file foods-15-01749-s001.zip › Table S2. Determination of sensitivity of polyclonal antiserum against bongkrekic acid.xlsx]

## Sheet: Sheet1
Table S2. Determination of sensitivity of polyclonal antiserum against bongkrekic acid
Mice No.	BKA standard concentration(ng/mL)
	160	80	40	20	10	5	2.5	0
1	0.195	0.261	0.336	0.453	0.573	0.689	0.754	1.009
2	0.035	0.107	0.204	0.319	0.448	0.542	0.601	1.012
3	0.081	0.136	0.231	0.349	0.467	0.595	0.674	1.008
1. IC50 value of 15.4 ng/mL for serum from immunised mice #1 (Fig. 1)
	160	2.20412	0.193261	0.195
	80	1.90309	0.258672	0.261
	40	1.60206	0.333003	0.336
	20	1.30103	0.448959	0.453
	10	1	0.567889	0.573
	5	0.69897	0.682854	0.689
	2.5	0.39794	0.747275	0.754
	0			1.009
2. IC50 value of 5.6 ng/mL for serum from immunised mice #2 (Fig. 2)
	160	2.20412	0.034585	0.035
	80	1.90309	0.105731	0.107
	40	1.60206	0.201581	0.204
	20	1.30103	0.315217	0.319
	10	1	0.442688	0.448
	5	0.69897	0.535573	0.542
	2.5	0.39794	0.593874	0.601
	0			1.012
3. IC50 value of 7.8 ng/mL for serum from immunised mice #3 (Fig. 3)
	160	2.20412	0.0803571	0.081
	80	1.90309	0.134921	0.136
	40	1.60206	0.229167	0.231
	20	1.30103	0.34623	0.349
	10	1	0.463294	0.467
	5	0.69897	0.590278	0.595
	2.5	0.39794	0.668651	0.674
	0			1.008
