# Supplementary material for: Development of a High-Throughput Indirect Competitive Chemiluminescence Enzyme-Linked Immunoassay for the Rapid Detection of Bongkrekic Acid in Tremella Fungus and Rice Noodles
Source: Foods. 2026 May 15;15(10):1749. doi: 10.3390/foods15101749 (PMC13205949; doi:10.3390/foods15101749)
Supplement: Supplementary file 1 [file foods-15-01749-s001.zip › Table S3. The indirect ELISA titre of monoclonal antibodies against bongkrekic acid.xlsx]

## Sheet: Sheet1
Table S3. The indirect ELISA titre of monoclonal antibodies against bongkrekic acid
hydridoma lines	OD450 nm value	titre of supernatant	titer of ascites
1G4	2.637	1:2.56 × 102	1:2.56 × 105
2F9	2.845	1:5.12 × 102	1:5.12 × 105
3D6	3.191	1:1.024 × 103	1:5.12 × 105
