# Supplementary material for: Development of a High-Throughput Indirect Competitive Chemiluminescence Enzyme-Linked Immunoassay for the Rapid Detection of Bongkrekic Acid in Tremella Fungus and Rice Noodles
Source: Foods. 2026 May 15;15(10):1749. doi: 10.3390/foods15101749 (PMC13205949; doi:10.3390/foods15101749)
Supplement: Supplementary file 1 [file foods-15-01749-s001.zip › Table S4. Inhibitive titres and inhibition curves of monoclonal antibodies against bongkrekic acid.xlsx]

## Sheet: Sheet1
	Table S4. Inhibitive titres and inhibition curves of monoclonal antibodies against bongkrekic acid (BKA)
	hydridoma lines	BKA standard concentration (pg/mL)
		3200	1600	800	400	200	100	50	25	12.5	0
	1G4	0.203	0.275	0.366	0.485	0.611	0.698	0.794	0.898	0.937	1.016
	2F9	0.201	0.262	0.333	0.417	0.556	0.671	0.786	0.906	0.952	1.012
	3D6	0.182	0.227	0.311	0.405	0.527	0.629	0.764	0.861	0.913	1.009
	1. IC50 value of 342.36 pg/mL for mAb 1G4 (Figure. 1)
	3200	3.50515	0.199803	0.203
	1600	3.20412	0.270669	0.275
	800	2.90309	0.360236	0.366
	400	2.60206	0.477362	0.485
	200	2.30103	0.601378	0.611
	100	2	0.687008	0.698
	50	1.69897	0.781496	0.794
	25	1.39794	0.883858	0.898
	12.5	1.09691	0.922244	0.937
	0			1.016
	2. IC50 value of 264.08 pg/mL for mAb 2F9 (Figure 2)
	3200	3.50515	0.198617	0.201
	1600	3.20412	0.258893	0.262
	800	2.90309	0.329051	0.333
	400	2.60206	0.412055	0.417
	200	2.30103	0.549407	0.556
	100	2	0.663043	0.671
	50	1.69897	0.77668	0.786
	25	1.39794	0.895257	0.906
	12.5	1.09691	0.940711	0.952
	0			1.012
	3. IC50 value of 229.91 pg/mL for mAb 3D6 (Figure 3)
	3200	3.50515	0.180377	0.182
	1600	3.20412	0.224975	0.227
	800	2.90309	0.308226	0.311
	400	2.60206	0.401388	0.405
	200	2.30103	0.522299	0.527
	100	2	0.623389	0.629
	50	1.69897	0.757185	0.764
	25	1.39794	0.85332	0.861
	12.5	1.09691	0.904856	0.913
	0			1.009
