# Supplementary material for: Development of a High-Throughput Indirect Competitive Chemiluminescence Enzyme-Linked Immunoassay for the Rapid Detection of Bongkrekic Acid in Tremella Fungus and Rice Noodles
Source: Foods. 2026 May 15;15(10):1749. doi: 10.3390/foods15101749 (PMC13205949; doi:10.3390/foods15101749)
Supplement: Supplementary file 1 [file foods-15-01749-s001.zip › Table S5. Optimization of the working concentration of coating antigen.xlsx]

## Sheet: Sheet1
Table S5 Optimization of the working concentration of coating antigen
Coating concentration of BKA-OVA	Concentration of bongkrekic acid (BKA) (pg/mL)
	256	128	64	32	16	8	4	2	1	0
1	116208	126368	148016	177340	199285	217833	238415	247026	251354	263900
3	139103	142120	161674	207957	283072	340505	382172	417627	421472	428057
5	81829	114867	202553	316714	436501	529115	613280	645873	666468	670028
7	226359	276107	382469	470639	546034	607943	668560	695142	705957	713030
9	402421	413508	451621	516496	611154	691109	740824	778852	790504	792204
IC50=119.54 pg/mL
0			26390
1	0	0.952459	251354
2	0.30103	0.936059	247026
4	0.60206	0.903429	238415
8	0.90309	0.825438	217833
16	1.20412	0.755153	199285
32	1.50515	0.671997	177340
64	1.80618	0.560879	148016
128	2.10721	0.478848	126368
256	2.40824	0.440349	116208
IC50=33.47 pg/mL
0			428057
1	0	0.984617	421472
2	0.30103	0.975634	417627
4	0.60206	0.892806	382172
8	0.90309	0.795466	340505
16	1.20412	0.661295	283072
32	1.50515	0.485816	207957
64	1.80618	0.377693	161674
128	2.10721	0.332012	142120
256	2.40824	0.324964	139103
IC50=28.21 pg/mL
0			670028
1	0	0.994687	666468
2	0.30103	0.963949	645873
4	0.60206	0.915305	613280
8	0.90309	0.789691	529115
16	1.20412	0.651467	436501
32	1.50515	0.472688	316714
64	1.80618	0.302305	202553
128	2.10721	0.171436	114867
256	2.40824	0.122128	81829
IC50=91.66 pg/mL
0			713030
1	0	0.99008	705957
2	0.30103	0.974913	695142
4	0.60206	0.937632	668560
8	0.90309	0.852619	607943
16	1.20412	0.765794	546034
32	1.50515	0.660055	470639
64	1.80618	0.5364	382469
128	2.10721	0.387231	276107
256	2.40824	0.317461	226359
IC50=106.63 pg/mL
0			792204
1	0	0.997854	790504
2	0.30103	0.983146	778852
4	0.60206	0.935143	740824
8	0.90309	0.872388	691109
16	1.20412	0.77146	611154
32	1.50515	0.651973	516496
64	1.80618	0.570082	451621
128	2.10721	0.521972	413508
256	2.40824	0.507976	402421
