# Supplementary material for: Development of a High-Throughput Indirect Competitive Chemiluminescence Enzyme-Linked Immunoassay for the Rapid Detection of Bongkrekic Acid in Tremella Fungus and Rice Noodles
Source: Foods. 2026 May 15;15(10):1749. doi: 10.3390/foods15101749 (PMC13205949; doi:10.3390/foods15101749)
Supplement: Supplementary file 1 [file foods-15-01749-s001.zip › Table S6. Optimization of the working concentration of monoclonal antibody.xlsx]

## Sheet: Sheet1
Table S6 Optimization of the working concentration of mAb
Dilution ratio of mAb	Concentration of bongkrekic acid (pg/mL)
	256	128	64	32	16	8	4	2	1	0
500	407951	445393	539554	625206	712840	805316	859643	913741	932980	933885
1000	447638	460643	495017	568869	640492	744439	808241	838302	840283	851130
2000	236718	262367	308829	384227	514027	606660	700535	735508	753195	766191
4000	81829	114867	202553	316714	436501	529115	613280	645873	666468	670028
8000	209599	219949	256392	308226	381689	451041	492524	519504	530592	531325
IC50=123.16 pg/mL(Figure 1)
0			933885
1	0	0.999031	932980
2	0.30103	0.97843	913741
4	0.60206	0.920502	859643
8	0.90309	0.862329	805316
16	1.20412	0.763306	712840
32	1.50515	0.669468	625206
64	1.80618	0.577752	539554
128	2.10721	0.476925	445393
256	2.40824	0.436832	407951
IC50=112.74 pg/mL (Figure 2)
0			851130
1	0	0.987256	840283
2	0.30103	0.984928	838302
4	0.60206	0.949609	808241
8	0.90309	0.874648	744439
16	1.20412	0.75252	640492
32	1.50515	0.668369	568869
64	1.80618	0.5816	495017
128	2.10721	0.541213	460643
256	2.40824	0.525934	447638
IC50=36.92 pg/mL (Figure 3)
0			766191
1	0	0.983038	753195
2	0.30103	0.959954	735508
4	0.60206	0.914309	700535
8	0.90309	0.81789	626660
16	1.20412	0.670886	514027
32	1.50515	0.501477	384227
64	1.80618	0.403071	308829
128	2.10721	0.34243	262367
256	2.40824	0.308954	236718
IC50=28.21 pg/mL (Figure 4)
0			670028
1	0	1.93019	666468
2	0.30103	1.87054	645873
4	0.60206	1.77615	613280
8	0.90309	1.5324	529115
16	1.20412	1.26417	436501
32	1.50515	0.917251	316714
64	1.80618	0.586624	202553
128	2.10721	0.332672	114867
256	2.40824	0.236989	81829
IC50=56.69 pg/mL (Figure 5)
0			531325
1	0	0.99862	530592
2	0.30103	0.977752	519504
4	0.60206	0.926973	492524
8	0.90309	0.848899	451041
16	1.20412	0.718372	381689
32	1.50515	0.580108	308226
64	1.80618	0.482552	256392
128	2.10721	0.413963	219949
256	2.40824	0.394484	209599
