# Supplementary material for: Development of a High-Throughput Indirect Competitive Chemiluminescence Enzyme-Linked Immunoassay for the Rapid Detection of Bongkrekic Acid in Tremella Fungus and Rice Noodles
Source: Foods. 2026 May 15;15(10):1749. doi: 10.3390/foods15101749 (PMC13205949; doi:10.3390/foods15101749)
Supplement: Supplementary file 1 [file foods-15-01749-s001.zip › Table S7. Optimization of four single-factor working conditions of ic-CLEIA.xlsx]

## Sheet: Sheet1
Table S7A Optimization of coating conditions for bongkrekic acid (BKA)-OVA
Coating conditions of BKA-OVA	IC50 (ng/mL)	RLUmax	RLUmax/IC50
1h at 37 ℃	0.09118	475067	5.21021e+06
2h at 37 ℃	0.03077	668221	2.17166e+07
12 h at 4 ℃	0.02821	670028	2.37514e+07
Table S7B Optimization of blocking solution
Blocking solution	IC50 (ng/mL)	RLUmax	RLUmax/IC50
1% gelatin	0.03076	646278	2.10103e+07
3% casein	0.02821	670028	2.37514e+07
5% skim milk powder	0.03561	662585	1.86067e+07
Table S7C Optimization of competition time
Competition time (min)	IC50 (ng/mL)	RLUmax	RLUmax/IC50
20	0.04371	354537	8.11112e+06
30	0.03767	540126	1.43384e+07
40	0.02821	670028	2.37514e+07
50	0.07628	685317	8.98423e+06
Table S7D Optimization of dilutions of HRP-IgG
Dilutions ratio of HRP-IgG	IC50 (ng/mL)	RLUmax	RLUmax/IC50
2000	0.08947	852618	9.52965e+06
4000	0.02821	670028	2.37514e+07
8000	0.04305	625780	1.45361e+07
12000	0.09757	417131	4.2752e+06
