# Supplementary material for: Development of a High-Throughput Indirect Competitive Chemiluminescence Enzyme-Linked Immunoassay for the Rapid Detection of Bongkrekic Acid in Tremella Fungus and Rice Noodles
Source: Foods. 2026 May 15;15(10):1749. doi: 10.3390/foods15101749 (PMC13205949; doi:10.3390/foods15101749)
Supplement: Supplementary file 1 [file foods-15-01749-s001.zip › Table S8. Recovery of the indirect competitive CLEIA for bongkrekic acid spiked in food samples.xlsx]

## Sheet: Sheet1
Table S8. Recovery of the indirect competitive chemiluminescent enzyme-linked immunoassay for bongkrekic acid spiked in food samples
Spiked bongkrekic acid (pg/mL)	Intra-assay	Interassay
40	37.69	27.79
	31.08	33.51
	37.01	30.74
	33.2	32.85
	35.94	34.16
	32.93	37.08
100	87.38	86.75
	90.43	96.66
	82.79	89.24
	84.54	84.12
	92.27	87.49
	97.3	79.31
500	481.92	473.2
	466.28	466.71
	441.75	449.39
	495.29	485.52
	462.12	464.32
	474.63	423.05
