# Supplementary material for: Development of a High-Throughput Indirect Competitive Chemiluminescence Enzyme-Linked Immunoassay for the Rapid Detection of Bongkrekic Acid in Tremella Fungus and Rice Noodles
Source: Foods. 2026 May 15;15(10):1749. doi: 10.3390/foods15101749 (PMC13205949; doi:10.3390/foods15101749)
Supplement: Supplementary file 1 [file foods-15-01749-s001.zip › Table S9. Comparison of the indirect competitive CLEIA with HPLC of bongkrekic acid residues in food samples.xlsx]

## Sheet: Sheet1
Table S9. Comparison of the indirect competitive chemiluminescent enzyme-linked immunoassay with HPLC of bongkrekic acid residues in wine samples
bongkrekic acid concentration (pg/mL)	ic-ELISA	HPLC
600	562.72	561.8
	574.54	528.55
	515.63	574.56
	572.36	586.18
	588.43	560.34
	569.46	589.64
1200	1164.06	1149.13
	1198.57	1133.92
	1063.65	1160.83
	1125.46	1139.31
	1128.9	1074.49
	1107.32	1197.57
2400	2187.12	2320.56
	2252.71	2376.73
	2253.09	2377.61
	2205.58	2210.92
	2397.39	2326.73
	2354.36	2226.41
4800	4615.6	4659.3
	4451.31	4409.79
	4660.36	4669.28
	4578.68	4762.74
	4278.24	4792.16
	4807.67	4707.33
9600	9099.28	9508.72
	9423.9	9181.21
	9528.13	9598.84
	8960.81	9436.98
	9225.56	8834.47
	8829.35	9692.86
